# Supplementary material for: A Modified Sequential Deposition Route for High-Performance Carbon-Based Perovskite Solar Cells under Atmosphere Condition
Source: Molecules. 2022 Jan 13;27(2):481. doi: 10.3390/molecules27020481 (PMC8781127; doi:10.3390/molecules27020481)
Supplement: Supplementary file 1 [file molecules-27-00481-s001.zip]

Archive with 1 entries (1 files):
- molecules-1535664-supplementary.pdf
